# Supplementary material for: Transcriptome sequencing reveals the evolutionary histories and gene expression evolution in two related Pagurus species
Source: PLoS One. 2025 Aug 20;20(8):e0330170. doi: 10.1371/journal.pone.0330170 (PMC12367144; doi:10.1371/journal.pone.0330170)
Supplement: S1 Table — (XLSX) [file pone.0330170.s002.xlsx]

## Sheet: S1 Table
S1 Table. Details of Transcriptome sequencing.
Sample	Sample accession	Species	Tissue	Read accession	Read count
PL-Head-2 replicate 1	SAMD01601778	Pagurus lanuginosus	Cephalothorax/head	DRR708008	21717457
PL-Head-4 replicate 2	SAMD01601779	Pagurus lanuginosus	Cephalothorax/head	DRR708009	23890157
PL-Head-5 replicate 3	SAMD01601780	Pagurus lanuginosus	Cephalothorax/head	DRR708010	22729160
PL-Leg-2 replicate 1	SAMD01601781	Pagurus lanuginosus	Pereopod/leg	DRR708011	21786628
PL-Leg-4 replicate 2	SAMD01601782	Pagurus lanuginosus	Pereopod/leg	DRR708012	23564044
PL-Leg-5 replicate 3	SAMD01601783	Pagurus lanuginosus	Pereopod/leg	DRR708013	26193941
PM-Head-1 replicate 1	SAMD01601784	Pagurus maculosus	Cephalothorax/head	DRR708014	21067044
PM-Head-2 replicate 2	SAMD01601785	Pagurus maculosus	Cephalothorax/head	DRR708015	23883945
PM-Head-4 replicate 3	SAMD01601786	Pagurus maculosus	Cephalothorax/head	DRR708016	25352309
PM-Leg-1 replicate 1	SAMD01601787	Pagurus maculosus	Pereopod/leg	DRR708017	25476792
PM-Leg-2 replicate 2	SAMD01601788	Pagurus maculosus	Pereopod/leg	DRR708018	25493642
PM-Leg-4 replicate 3	SAMD01601789	Pagurus maculosus	Pereopod/leg	DRR708019	27287494
