# Supplementary material for: Transcriptome sequencing reveals the evolutionary histories and gene expression evolution in two related Pagurus species
Source: PLoS One. 2025 Aug 20;20(8):e0330170. doi: 10.1371/journal.pone.0330170 (PMC12367144; doi:10.1371/journal.pone.0330170)
Supplement: S2 Table — (XLSX) [file pone.0330170.s003.xlsx]

## Sheet: S2 Table
S2 Table. Number of homologous transcripts and genes in different databases
Metrics	Species	NCBI nr	UniRef90	UniProt/TrEMBL	Union	Intersection
Homologous transcript count	Pagurus lanuginosus	39294	39495	39022	39639	38805
Homologous gene count	Pagurus lanuginosus	22541	22672	22363	22778	22216
Homologous transcript count	Pagurus maculosus	48259	48480	47937	48712	47632
Homologous gene count	Pagurus maculosus	28369	28492	28143	28671	27941
