# Supplementary material for: Transcriptome sequencing reveals the evolutionary histories and gene expression evolution in two related Pagurus species
Source: PLoS One. 2025 Aug 20;20(8):e0330170. doi: 10.1371/journal.pone.0330170 (PMC12367144; doi:10.1371/journal.pone.0330170)
Supplement: S3 Table — (XLSX) [file pone.0330170.s004.xlsx]

## Sheet: S3 Table
S3 Table. Calibrations used for divergence time estimates.
Node label	Species1	Species2	Divergence time (MYA)	Reference
a	Birgus_latro	Pagurus_longicarpus	159-227	Wolfe et al., 2019
b	Pagurus_longicarpus	Petrolisthes_manimaculis	224-296	Bracken-Grissom et al., 2013
c	Eriocheir_sinensis	Libinia_emarginata	170-210	Bracken-Grissom et al., 2013
d	Cherax_quadricarinatus	Libinia_emarginata	354-396.9	Wolfe et al., 2019
e	Panulirus_ornatus	Cherax_quadricarinatus	241-247	Bracken-Grissom et al., 2014
f	Homarus_americanus	Cherax_quadricarinatus	169-227	Wolfe et al., 2019
g	Procambarus_clarkii	Cherax_quadricarinatus	99-144	Bracken-Grissom et al., 2014
h	Penaeus_chinensis	Stenopus_hispidus	410-447	Wolfe et al., 2019
i	Lysiosquillina_maculata	Penaeus_chinensis	450-500	Hedges et al., 2015
