# Supplementary material for: Transcriptome sequencing reveals the evolutionary histories and gene expression evolution in two related Pagurus species
Source: PLoS One. 2025 Aug 20;20(8):e0330170. doi: 10.1371/journal.pone.0330170 (PMC12367144; doi:10.1371/journal.pone.0330170)
Supplement: S4 Table — (XLSX) [file pone.0330170.s005.xlsx]

## Sheet: S4 Table
S4 Table. The list of known pigmentation genes.
Uniprot_ID	Gene_ID
UniProtKB:P21359	NF1
UniProtKB:P11488	GNAT1
UniProtKB:P01189	POMC
UniProtKB:P21583	KITLG
UniProtKB:Q92902	HPS1
UniProtKB:P51810	GPR143
UniProtKB:Q6UY14	ADAMTSL4
UniProtKB:Q13796	SHROOM2
UniProtKB:P14679	TYR
UniProtKB:Q6NUT3	MFSD12
UniProtKB:Q13637	RAB32
UniProtKB:P61966	AP1S1
UniProtKB:Q86YV9	HPS6
UniProtKB:O60315	ZEB2
UniProtKB:P25101	EDNRA
UniProtKB:P08962	CD63
UniProtKB:Q14203	DCTN1
UniProtKB:P22413	ENPP1
UniProtKB:Q07812	BAX
UniProtKB:Q9P2N4	ADAMTS9
UniProtKB:A0A8I3MLT5	BCL2
UniProtKB:A0A8I3PZB1	IHH
UniProtKB:P14416	DRD2
UniProtKB:P04179	SOD2
UniProtKB:Q9NUP1	BLOC1S4
UniProtKB:Q13207	TBX2
UniProtKB:P14138	EDN3
UniProtKB:Q06413	MEF2C
UniProtKB:Q96NW4	ANKRD27
UniProtKB:Q9UPZ3	HPS5
UniProtKB:Q9NQG7	HPS4
UniProtKB:Q9UNE0	EDAR
UniProtKB:O75882	ATRN
UniProtKB:Q9UL45	BLOC1S6
UniProtKB:Q9H2I8	LRMDA
UniProtKB:Q9H267	VPS33B
UniProtKB:Q9UMX9	SLC45A2
UniProtKB:Q9NPJ1	MKKS
UniProtKB:O75787	ATP6AP2
UniProtKB:Q13402	MYO7A
UniProtKB:P24530	EDNRB
UniProtKB:Q8NHX9	TPCN2
UniProtKB:O75030	MITF
UniProtKB:Q96AX1	VPS33A
UniProtKB:Q9H1H9	KIF13A
UniProtKB:Q9H0T7	RAB17
UniProtKB:Q9Y2T2	AP3M1
UniProtKB:P10071	GLI3
UniProtKB:P57729	RAB38
UniProtKB:Q9Y2I7	PIKFYVE
UniProtKB:O95295	SNAPIN
UniProtKB:Q9H0F7	ARL6
UniProtKB:Q9Y5Z0	BACE2
UniProtKB:Q6QNY1	BLOC1S2
UniProtKB:Q6QNY0	BLOC1S3
UniProtKB:Q9Y4I1	MYO5A
UniProtKB:P10415	BCL2
UniProtKB:P51159	RAB27A
UniProtKB:Q96PC3	AP1S3
UniProtKB:P40126	DCT
UniProtKB:P17643	TYRP1
UniProtKB:O14966	RAB29
UniProtKB:P07101	TH
UniProtKB:P10721	KIT
UniProtKB:O14617	AP3D1
UniProtKB:Q969F9	HPS3
UniProtKB:Q9NP58	ABCB6
UniProtKB:P56377	AP1S2
UniProtKB:P78537	BLOC1S1
UniProtKB:F1NES9	OCA2
UniProtKB:A0A1D5PZ45	GNAT2
UniProtKB:F1NQT3	HPS4
UniProtKB:F1NNU6	PIKFYVE
UniProtKB:A0A3Q3AM57	MITF
UniProtKB:A0A8V0YFN1	MREG
UniProtKB:F1N9R7	RAB7L1
UniProtKB:Q9DG28	GNAT1
UniProtKB:A0A1D5PIQ4	EN1
UniProtKB:A0A1D5PER0	PMEL
UniProtKB:A0A1D5PE33	RAB1B
FB:FBgn0032292	EMC3
FB:FBgn0004644	hh
FB:FBgn0024326	Mkk4
FB:FBgn0262866	S6kII
FB:FBgn0038105	yellow-f2
UniProtKB:Q8N3I7	BBS5
UniProtKB:Q05925	EN1
UniProtKB:Q13561	DCTN2
UniProtKB:Q8N565	MREG
FB:FBgn0025615	Torsin
FB:FBgn0035880	Culd
FB:FBgn0003965	v
FB:FBgn0045063	fdl
FB:FBgn0038966	pinta
FB:FBgn0011758	B-H1
FB:FBgn0038946	rdhB
FB:FBgn0011740	alpha-Man-IIa
FB:FBgn0038901	Burs
FB:FBgn0041710	yellow-f
FB:FBgn0086367	t
FB:FBgn0086348	se
FB:FBgn0044028	Notum
FB:FBgn0262432	mir-8
FB:FBgn0284084	wg
FB:FBgn0250838	roh
FB:FBgn0000527	e
FB:FBgn0000504	dsx
FB:FBgn0000499	dsh
FB:FBgn0000422	Ddc
FB:FBgn0037896	ninaG
FB:FBgn0000337	cn
FB:FBgn0000320	eya
FB:FBgn0000318	cl
FB:FBgn0000257	car
FB:FBgn0000247	ca
FB:FBgn0000241	bw
FB:FBgn0000179	bi
FB:FBgn0000153	b
FB:FBgn0000119	arr
FB:FBgn0085408	Shrm
FB:FBgn0285911	Vps16A
FB:FBgn0261436	DhpD
FB:FBgn0003515	st
FB:FBgn0261524	lic
FB:FBgn0263986	cd
FB:FBgn0003308	ry
FB:FBgn0050077	Blos1
FB:FBgn0003210	rb
FB:FBgn0003162	Pu
FB:FBgn0003116	pn
FB:FBgn0000015	Abd-B
FB:FBgn0287768	esg
FB:FBgn0015765	p38a
FB:FBgn0015622	Cnx99A
FB:FBgn0283531	Duox
FB:FBgn0038749	Xport-A
FB:FBgn0021764	sdk
FB:FBgn0001208	Hn
FB:FBgn0031990	PAPLA1
FB:FBgn0001087	g
FB:FBgn0003996	w
FB:FBgn0014009	Rab2
FB:FBgn0014006	Ask1
FB:FBgn0036819	Dysb
FB:FBgn0002567	Rab32
FB:FBgn0086679	p
FB:FBgn0034261	HPS4
FB:FBgn0029891	Pink1
FB:FBgn0041630	Hexo1
FB:FBgn0004870	bab1
FB:FBgn0004854	B-H2
FB:FBgn0000482	dor
FB:FBgn0041100	park
FB:FBgn0025697	santa-maria
FB:FBgn0030343	ATP7
FB:FBgn0024846	p38b
FB:FBgn0036192	Pldn
FB:FBgn0036105	Blos4
FB:FBgn0002939	ninaD
FB:FBgn0002937	ninaB
FB:FBgn0002936	ninaA
FB:FBgn0004034	y
UniProtKB:O93505	DCT
UniProtKB:Q5ZJN2	RAB11A
UniProtKB:R4GLM3	RAB38
UniProtKB:A0A3Q2UCL4	EDNRB2
UniProtKB:Q5ZK77	BLOC1S5
UniProtKB:A3QW63	SLC45A2
FB:FBgn0261260	mgl
FB:FBgn0026616	alpha-Man-IIb
UniProtKB:A0A3S5ZPB6	VPS33B
UniProtKB:Q00709	BCL2
UniProtKB:O73739	EDNRA
UniProtKB:Q98938	IHH
UniProtKB:Q98917	PMEL
UniProtKB:Q5EFZ7	Edar
UniProtKB:A0A3Q2UDB8	HPS1
UniProtKB:P55024	TYR
UniProtKB:A0A3Q2U6P0	MITF
UniProtKB:F1NXQ4	TYRP1
dictyBase:DDB_G0275675	rab32C
dictyBase:DDB_G0283603	rab32A
dictyBase:DDB_G0269416	rab32B
dictyBase:DDB_G0290827	DDB_G0290827
FB:FBgn0267339	p38c
FB:FBgn0005626	ple
FB:FBgn0014859	Hr38
FB:FBgn0041184	Socs36E
FB:FBgn0288857	Ype
RGD:1303241	Bace2
RGD:3722	Snai2
RGD:1303182	Dctn2
RGD:1303078	Krt76
RGD:620568	Kit
RGD:1597324	Vangl1
RGD:621837	Lyst
RGD:1565163	Shroom2
RGD:631341	Hps6
RGD:620021	Ihh
RGD:1308659	Ap3d1
RGD:1593266	Tyrp1
RGD:628774	Bcl2l11
RGD:628752	Rab38
RGD:1307106	Ankrd27
RGD:3143	Myo5a
RGD:68369	Rab11b
RGD:1311787	Mysm1
RGD:1311779	Tpcn2
RGD:1595088	En1
RGD:1563178	Eda
RGD:2199	Bcl2
RGD:2192	Bax
RGD:2179	Atp7a
RGD:1308070	Hps4
RGD:2138	Apoe
RGD:1311916	Hps5
RGD:620892	Rab29
RGD:1311375	Fig4
RGD:1306690	Slc45a2
RGD:620918	Rab27a
RGD:1563119	Mef2c
RGD:1306846	Bloc1s5
RGD:2063	Grk3
RGD:2003	Asip
RGD:620431	Pax3
RGD:1310256	Ap3b1
RGD:1310208	Bloc1s6
RGD:620272	Gli3
MGI:MGI:95285	Edn3
MGI:MGI:1341628	Atrn
MGI:MGI:2157767	Krtap21-1
MGI:MGI:1929230	Bloc1s4
MGI:MGI:104640	Rab17
MGI:MGI:104554	Mitf
MGI:MGI:2137586	Dtnbp1
MGI:MGI:104510	Myo7a
MGI:MGI:1919683	Rab38
MGI:MGI:108023	Cited1
MGI:MGI:1335106	Pikfyve
MGI:MGI:3033336	Szt2
MGI:MGI:2444584	Mysm1
MGI:MGI:96677	Kit
MGI:MGI:2157548	Or51e2
MGI:MGI:1098264	Kif13a
MGI:MGI:96974	Kitl
MGI:MGI:2389008	Adamtsl4
MGI:MGI:1860440	Bace2
RGD:2520	Drd2
RGD:2534	Edn3
RGD:1561714	Edar
RGD:2535	Ednra
MGI:MGI:2176380	Mlph
MGI:MGI:1889383	Ap1s2
RGD:1561012	Adamtsl4
RGD:619785	Ap1g1
RGD:619762	Rab11a
RGD:619749	Gna11
RGD:619736	Rab1a
RGD:1561269	Atp6ap2
RGD:71077	Abcb6
RGD:1311174	Zic2
RGD:1562333	Mreg
UniProtKB:P62491	RAB11A
UniProtKB:Q14623	IHH
UniProtKB:P19087	GNAT2
ComplexPortal:CPX-5052	ap3a_s3b_human
ComplexPortal:CPX-5051	ap3a_s3a_human
ComplexPortal:CPX-5049	ap1a_s1c_human
ComplexPortal:CPX-5048	ap1a_s1b_human
ComplexPortal:CPX-5047	ap1a_s1a_human
ComplexPortal:CPX-5044	bloc2_human
ComplexPortal:CPX-5043	bloc3_human
UniProtKB:O43521	BCL2L11
UniProtKB:P59510	ADAMTS20
UniProtKB:Q5VVJ2	MYSM1
UniProtKB:P40967	PMEL
UniProtKB:P62820	RAB1A
UniProtKB:P42127	ASIP
UniProtKB:P59780	AP3S2
UniProtKB:O43747	AP1G1
UniProtKB:Q04671	OCA2
UniProtKB:Q04656	ATP7A
UniProtKB:A0A8I3SCI8	BACE2
UniProtKB:P18649	APOE
UniProtKB:A0A8I3SCB4	ABCB6
UniProtKB:A0A8I3P364	SZT2
UniProtKB:A0A8I3MZ98	PMEL
UniProtKB:A0A8I3QHL6	RAB17
UniProtKB:A0A8I3QEQ9	EDNRB
UniProtKB:A0A8I3N789	BLOC1S4
UniProtKB:A0A8I3PTV1	ATP6AP2
UniProtKB:A0A8I3NH47	OR51E2
UniProtKB:A0A8I3N509	AP3B1
UniProtKB:A0A8I3N1T7	BLOC1S3
UniProtKB:E1BRL2	GPR143
UniProtKB:A0A8I3N2V4	MYO7A
UniProtKB:Q8HYU5	BAX
UniProtKB:A0A8I3N568	EDAR
UniProtKB:E1C2Y8	HPS6
UniProtKB:A0A8I3NFC7	GNA11
UniProtKB:Q1HE58	RAB27A
UniProtKB:A0A8I3P585	BLOC1S5
UniProtKB:A0A8I3P088	ADAMTSL4
UniProtKB:A0A8I3P013	GLI3
UniProtKB:Q58P77	EDA
UniProtKB:A0A8I3N302	GNAT2
UniProtKB:A0A8I3RV40	MFSD12
UniProtKB:A0A8I3Q337	VANGL1
UniProtKB:A0A8I3PPU4	KRT76
UniProtKB:A0A8I3MG97	DRD2
UniProtKB:A0A8I3PJJ0	MREG
UniProtKB:A0A8I3Q4T9	ADAMTS20
UniProtKB:A0A8I3N106	TPCN2
UniProtKB:A0A8I3NPX3	EDN3
UniProtKB:A0A8I3N083	CD63
UniProtKB:A0A8I3MI59	AMACR
UniProtKB:A0A8I3MJC4	LYST
UniProtKB:A0A8I3PWM0	TYR
UniProtKB:A0A8I3NRU2	RAB32
UniProtKB:A0A8I3MAZ9	ANKRD27
UniProtKB:A0A8I3Q0N5	HPS4
UniProtKB:O97799	KIT
UniProtKB:A0A8I3NB54	SOX10
UniProtKB:A0A8I3N630	DCT
UniProtKB:A0A8I3P7B9	CITED1
UniProtKB:A0A8I3NUQ7	ATRN
UniProtKB:F1PZV2	MFSD12
UniProtKB:F1MLZ4	LYST
UniProtKB:E1BLY0	TBX2
UniProtKB:F1NAA1	DCT
UniProtKB:R9PXQ3	TYR
UniProtKB:C9K601	Asip
UniProtKB:P43481	KIT
UniProtKB:Q08DU8	BLOC1S6
UniProtKB:Q2KIA0	MEF2C
UniProtKB:F1N642	ANKRD27
UniProtKB:F1N5R9	EN1
UniProtKB:F1N4I3	DRD2
UniProtKB:O57405	TYRP1
UniProtKB:Q9TTK4	LYST
UniProtKB:Q3MHP2	RAB11B
UniProtKB:A5D7P7	ABCB6
UniProtKB:E1BI72	ADAMTS9
UniProtKB:A0A1D5PX82	HPS5
UniProtKB:F1ND12	MFSD12
UniProtKB:F1NBL3	RAB32
UniProtKB:F1NAJ4	EDNRB
UniProtKB:Q2TA29	RAB11A
UniProtKB:F6R621	BLOC1S5
UniProtKB:F1N215	GLI3
UniProtKB:Q9XSK2	CD63
UniProtKB:A0A452DHX3	KIT
UniProtKB:E1BBS7	EDAR
UniProtKB:A2VDT8	HPS6
UniProtKB:F6QA78	IHH
UniProtKB:A0A452DII6	EDA
UniProtKB:E1B9C0	RAB38
UniProtKB:F1MNS5	ENPP1
UniProtKB:E1B900	ADAMTS20
UniProtKB:A0A3Q1LGW7	KRT76
UniProtKB:F1MHS9	OR51E2
UniProtKB:E1BHD9	SLC45A2
UniProtKB:Q03247	APOE
UniProtKB:E1BKV4	BACE2
UniProtKB:F1MXR3	ADAMTSL4
UniProtKB:Q2HJ18	VPS33B
UniProtKB:A0A3Q1M245	KIF13A
UniProtKB:A0A8I3Q440	HPS1
UniProtKB:A0A8I3NPN2	AP3D1
UniProtKB:A0A8I3Q5L6	EN1
UniProtKB:A0A8I3PFT7	HPS6
UniProtKB:A0A1Y6D565	OCA2
UniProtKB:A0A8I3Q8Q0	POMC
UniProtKB:P62490	RAB11A
UniProtKB:A0A8I3PBK5	RAB1A
UniProtKB:A0A8I3S1I6	DCTN1
UniProtKB:A0A8I3NK12	ADAMTS9
UniProtKB:A0A8I3PFC1	PIKFYVE
UniProtKB:A0A8I3PF57	VPS33A
UniProtKB:A0A8I3NN35	FIG4
UniProtKB:A0A8I3PDG5	HPS3
UniProtKB:A5PJP1	BLOC1S3
UniProtKB:F1N6W0	SOX10
UniProtKB:Q0VCC3	BLOC1S4
UniProtKB:G5E581	GPR143
UniProtKB:B5G557	SLC24A5
UniProtKB:A0A3Q3AC84	A0A3Q3AC84
UniProtKB:Q08156	KIT
UniProtKB:E1BQS6	MREG
UniProtKB:Q71RI7	GNA11
ComplexPortal:CPX-1910	bloc1_human
FB:FBgn0003028	ovo
FB:FBgn0003119	po
FB:FBgn0003008	or
UniProtKB:Q01546	KRT76
MGI:MGI:1343498	Edar
MGI:MGI:98881	Tyrp1
MGI:MGI:98880	Tyr
MGI:MGI:1333879	Ap3b1
MGI:MGI:106679	Zic2
MGI:MGI:1333745	Snapin
MGI:MGI:2384936	Spns2
MGI:MGI:1924823	Vps33a
MGI:MGI:1914549	Dock7
MGI:MGI:2446237	Vps33b
MGI:MGI:2159344	Vangl1
MGI:MGI:98373	Sparc
MGI:MGI:98358	Sox10
MGI:MGI:98352	Sod2
MGI:MGI:98301	Pmel
MGI:MGI:88057	Apoe
MGI:MGI:1920939	Bloc1s2
MGI:MGI:102776	Ap1m1
MGI:MGI:102720	Ednrb
MGI:MGI:2387591	Arcn1
MGI:MGI:1096393	Snai2
MGI:MGI:1096368	Ap1b1
MGI:MGI:102563	Dct
MGI:MGI:1195272	Eda
MGI:MGI:1195276	Bloc1s1
MGI:MGI:98494	Tbx2
MGI:MGI:1917745	Atp6ap2
MGI:MGI:1924305	Krt76
MGI:MGI:101849	Rack1
MGI:MGI:97370	Enpp1
MGI:MGI:97306	Nf1
MGI:MGI:97842	Rab1a
MGI:MGI:2177763	Hps1
MGI:MGI:1916320	Adamts9
MGI:MGI:97487	Pax3
MGI:MGI:97454	Oca2
MGI:MGI:97742	Pomc
MGI:MGI:1891304	Ap1s3
MGI:MGI:97250	Myc
MGI:MGI:3604804	Mfsd12
MGI:MGI:2178598	Bloc1s5
MGI:MGI:95766	Gna11
MGI:MGI:95778	Gnat1
MGI:MGI:95779	Gnat2
MGI:MGI:101919	Ap1g1
MGI:MGI:2677271	Slc24a5
MGI:MGI:87941	Grk3
MGI:MGI:94924	Drd2
MGI:MGI:1346866	Map2k1
MGI:MGI:2660628	Adamts20
MGI:MGI:1861441	Rab27a
MGI:MGI:1923883	Lrmda
MGI:MGI:105976	Myo5a
MGI:MGI:95389	En1
MGI:MGI:1858202	Rab11a
MGI:MGI:95729	Gli3
MGI:MGI:87853	a
MGI:MGI:2151839	Mreg
MGI:MGI:105923	Ednra
MGI:MGI:1927580	Bloc1s6
UniProtKB:Q9GLM8	APOE
UniProtKB:Q9GLM6	APOE
UniProtKB:Q9GLC0	APOE
UniProtKB:L8HT06	M91_11865
UniProtKB:Q9GJU3	APOE
UniProtKB:Q5R9M7	RAB11A
UniProtKB:Q5TU55	p
UniProtKB:Q2QCX4	Q2QCX4
UniProtKB:P0DSE0	APOE
UniProtKB:P0DN41	APOE
UniProtKB:P0DN38	APOE
UniProtKB:P0DMM1	APOE
UniProtKB:P0DMM0	APOE
UniProtKB:P0DML9	APOE
UniProtKB:P0DML8	APOE
UniProtKB:P0DML7	APOE
UniProtKB:A0A6P3R0Z0	APOE
UniProtKB:G5CBM7	APOE
UniProtKB:P0DKW8	APOE
UniProtKB:P0DKW7	APOE
UniProtKB:P0DKW6	APOE
UniProtKB:P0DKW5	APOE
UniProtKB:P0DKU9	APOE
UniProtKB:L5KM50	APOE
UniProtKB:P0DOC3	APOE
UniProtKB:P0DOA3	APOE
UniProtKB:P0DO95	APOE
UniProtKB:P22129	P22129
UniProtKB:Q60HF3	HPS1
UniProtKB:D2IT41	D2IT41
UniProtKB:Q5R444	MEF2C
UniProtKB:P0DUZ9	Apoe
UniProtKB:P0DUZ8	Apoe
UniProtKB:P0DUZ7	Apoe
UniProtKB:P0DUZ6	Apoe
UniProtKB:P0DUZ5	Apoe
UniProtKB:P0DUZ4	APOE
UniProtKB:P0DUZ3	Apoe
UniProtKB:P0DUZ2	APOE
UniProtKB:P0DUZ1	APOE
UniProtKB:P0DUZ0	APOE
UniProtKB:P0DUY9	Apoe
UniProtKB:P0DUY8	APOE
UniProtKB:P0DUY7	APOE
UniProtKB:P0DUY6	APOE
UniProtKB:P0DUY5	APOE
UniProtKB:P0DUY4	APOE
UniProtKB:P0DUY3	APOE
UniProtKB:P0DUY2	Apoe
UniProtKB:P0DV00	Apoe
UniProtKB:P0DUJ2	APOE
UniProtKB:P0DUJ1	APOE
UniProtKB:P0DUJ0	APOE
UniProtKB:P0DUI9	APOE
UniProtKB:P0DUI8	APOE
UniProtKB:P0DUI7	APOE
UniProtKB:P0DUI6	APOE
UniProtKB:P0DUI5	APOE
UniProtKB:P0DTT2	APOE
UniProtKB:P0DTT1	APOE
UniProtKB:P05770	APOE
UniProtKB:A2R3S8	An14g05350
UniProtKB:Q7M2U8	APOE
UniProtKB:Q7M2U7	APOE
UniProtKB:Q9H255	OR51E2
UniProtKB:A2QUI2	albA
UniProtKB:Q9ZR27	PF3R4
UniProtKB:A2R3T0	An14g05370
UniProtKB:Q4X1W0	pptA
UniProtKB:Q4WQF3	AFUA_4G12620
UniProtKB:O43623	SNAI2
UniProtKB:P48444	ARCN1
UniProtKB:Q96EV8	DTNBP1
UniProtKB:G3RDU4	G3RDU4
UniProtKB:G3RCZ3	GPR143
UniProtKB:G3RGP2	SLC24A5
UniProtKB:G3RJI7	DCT
UniProtKB:G3RJH0	TYRP1
UniProtKB:G3RLE2	RAB29
UniProtKB:G3RB55	PIKFYVE
UniProtKB:Q8TDH9	BLOC1S5
UniProtKB:Q8IWZ6	BBS7
UniProtKB:P29992	GNA11
UniProtKB:Q9BV36	MLPH
UniProtKB:Q01726	MC1R
UniProtKB:Q15907	RAB11B
UniProtKB:Q8TAA9	VANGL1
UniProtKB:Q92995	USP13
UniProtKB:Q99698	LYST
UniProtKB:Q71RS6	SLC24A5
UniProtKB:Q9BXS5	AP1M1
UniProtKB:Q9BXC9	BBS2
UniProtKB:O00203	AP3B1
UniProtKB:Q8TF72	SHROOM3
UniProtKB:Q92838	EDA
UniProtKB:P63244	RACK1
UniProtKB:Q8IVW8	SPNS2
UniProtKB:Q92572	AP3S1
UniProtKB:Q92562	FIG4
UniProtKB:A0A286ZTT0	BAX
UniProtKB:F1RNY3	ANKRD27
UniProtKB:A0A286ZN28	SPNS2
UniProtKB:F1RM45	APOE
UniProtKB:F1S3C7	AP1G1
UniProtKB:F1S2G1	AP3B1
UniProtKB:I3L6U9	GNA11
UniProtKB:A0A287B1S1	RAB17
UniProtKB:Q52NJ1	RAB11A
UniProtKB:A0A8D1WWG6	MREG
UniProtKB:I3LFJ8	KIF13A
UniProtKB:A0A5G2R519	AP3D1
UniProtKB:A0A287B5E0	KITLG
UniProtKB:A0A287AT99	ENPP1
UniProtKB:A0A287ASS7	SOX10
UniProtKB:F1RSY7	FIG4
UniProtKB:K7GPY3	EDA
UniProtKB:Q4LE88	SLC45A2
UniProtKB:Q4LE85	RAB27A
UniProtKB:F1SH01	ADAMTS20
UniProtKB:A0A5K1UYV7	ATRN
UniProtKB:F1RY10	EN1
UniProtKB:P18650	APOE
UniProtKB:F1SQC3	VHL
UniProtKB:A5A777	BLOC1S5
UniProtKB:Q2HWD6	KIT
UniProtKB:F1SP14	SLC45A2
UniProtKB:F1SPK8	CD63
UniProtKB:F1SR85	ABCB6
UniProtKB:F1SRW6	IHH
UniProtKB:A0A4X1SLB7	BLOC1S4
UniProtKB:A0A4X1SL91	GNAT1
UniProtKB:A0A4X1VSJ0	BCL2L11
UniProtKB:Q5T011	SZT2
UniProtKB:P02649	APOE
UniProtKB:A0A287AL76	ARCN1
UniProtKB:F1SUK5	MYO7A
UniProtKB:F1SU31	EDAR
UniProtKB:A0A287APJ6	BCL2
UniProtKB:A5A780	VPS33A
UniProtKB:A5A778	BLOC1S6
UniProtKB:A5A773	HPS4
UniProtKB:Q06AU5	RAB32
UniProtKB:F1S747	RAB32
UniProtKB:F1S7R4	MFSD12
UniProtKB:A0A287AEN1	ADAMTS9
UniProtKB:A0A4X1U326	RAB38
UniProtKB:A0A287ABJ3	SZT2
UniProtKB:A4UTP7	MEF2C
UniProtKB:F1SAW7	VANGL1
UniProtKB:A0A287ANN1	ADAMTSL4
UniProtKB:A0A5G2QNA4	TPCN2
UniProtKB:A0A4X1U981	SNAI2
UniProtKB:F1RHQ3	OR51E2
UniProtKB:Q99966	CITED1
UniProtKB:P18287	APOE
UniProtKB:Q9GLM7	APOE
UniProtKB:Q4G2I2	y1
UniProtKB:P23529	APOE
UniProtKB:A0A0D9S1R0	APOE
UniProtKB:Q28995	APOE
UniProtKB:Q28889	KIT
UniProtKB:Q28709	CD63
UniProtKB:A0A2Y9GHM3	APOE
UniProtKB:A0A3Q2HW92	MFSD12
UniProtKB:Q28502	APOE
UniProtKB:Q76II0	KIT
UniProtKB:Q53UH4	3GGT
UniProtKB:Q297N8	p
UniProtKB:A2VB89	burs
UniProtKB:Q6TXD2	Q6TXD2
UniProtKB:P84118	burs
UniProtKB:A0A6P6DKR7	APOE
UniProtKB:A2IBG2	A2IBG2
UniProtKB:A2IBG0	LOC107957957
UniProtKB:A2IBF9	A2IBF9
UniProtKB:A2IBF8	CHI
UniProtKB:Q177G4	p
UniProtKB:P56693	SOX10
UniProtKB:Q10567	AP1B1
UniProtKB:Q5B756	ANIA_03624
UniProtKB:P85316	burs124
UniProtKB:P85315	burs124
UniProtKB:P10517	APOE
UniProtKB:Q76B49	CD63
UniProtKB:P0DTR8	APOE
UniProtKB:P0DUP7	APOE
UniProtKB:P0DUP8	APOE
UniProtKB:Q28317	KIT
UniProtKB:P62493	RAB11A
UniProtKB:C7AE94	FAOMT
UniProtKB:P17489	yA
UniProtKB:E3W9M2	AA5GT
UniProtKB:P0DN39	APOE
UniProtKB:P0DKY2	APOE
UniProtKB:A2QZ80	An12g03950
UniProtKB:P0DO94	APOE
UniProtKB:Q03149	wA
UniProtKB:B2NID7	5GT7
UniProtKB:F8SIP4	TBX2
WB:WBGene00000904	daf-8
WB:WBGene00012369	W09G3.6
WB:WBGene00000910	daf-14
WB:WBGene00011083	glo-1
UniProtKB:F6Z836	F6Z836
Xenbase:XB-GENE-1001464	tyrp1
UniProtKB:K9J808	pmel
UniProtKB:A0A6I8QAH5	LOC100486242
Xenbase:XB-GENE-971692	exoc5
UniProtKB:A0A6I8S8P5	A0A6I8S8P5
UniProtKB:Q5M7K1	mfsd12
Xenbase:XB-GENE-489346	rab11a
Xenbase:XB-GENE-1015115	atp6v1h
AGI_LocusCode:AT4G00730	ANL2
AGI_LocusCode:AT1G10670	ACLA-1
UniProtKB:Q28HH1	rab11a
Xenbase:XB-GENE-940099	zc2hc1c
UniProtKB:Q6DJS6	hps1
UniProtKB:A0A6I8SU97	slc24a5
Xenbase:XB-GENE-29081139	LOC100492396
Xenbase:XB-GENE-5811422	slc2a7
UniProtKB:A0A803KBU3	XB5730431
Xenbase:XB-GENE-481201	tfap2a
UniProtKB:F7CL37	tyr
Xenbase:XB-GENE-989454	pikfyve
Xenbase:XB-GENE-6255413	ralb.S
UniProtKB:F7EEJ9	dct
Xenbase:XB-GENE-975937	mkks
Xenbase:XB-GENE-982291	shroom2
Xenbase:XB-GENE-941401	hps4.L
UniProtKB:A0A6I8RE31	hps5
Xenbase:XB-GENE-865362	sox10.L
Xenbase:XB-GENE-5735017	mreg
Xenbase:XB-GENE-981342	iqce
Xenbase:XB-GENE-6254042	ralb.L
Xenbase:XB-GENE-1001119	abcb6
Xenbase:XB-GENE-17342092	mreg.L
UniProtKB:A0A6I8PWG6	oca2
Xenbase:XB-GENE-5828183	leo1
Xenbase:XB-GENE-5848649	gpr143
UniProtKB:F7A767	ednrb2
RGD:1311014	Tbx2
ZFIN:ZDB-GENE-091204-345	rab38b
ZFIN:ZDB-GENE-100414-3	adrb2a
ZFIN:ZDB-GENE-110411-243	alkal1
ZFIN:ZDB-GENE-110411-228	inpp5b
ZFIN:ZDB-GENE-010906-2	ednraa
ZFIN:ZDB-GENE-070712-3	alx4a
ZFIN:ZDB-GENE-070117-2028	drp
RGD:1309514	Gnat2
RGD:1309790	Dock7
RGD:1559997	Rab32
RGD:620781	Cited1
RGD:620770	Gnaq
RGD:1564975	Dct
RGD:1306037	Bloc1s4
RGD:1591724	Bloc1s3
RGD:2536	Ednrb
RGD:1304683	Gnat1
RGD:1596707	Lrmda
RGD:3366	Pomc
RGD:620644	Vps33b
RGD:620643	Vps33a
RGD:69229	Rack1
RGD:1307825	Kif13a
RGD:3092	Mitf
RGD:3086	Kitlg
RGD:2303312	Spns2
RGD:69063	Atrn
RGD:1307732	Recql4
RGD:1307725	Adamts20
RGD:1307722	Mfsd12
RGD:1306889	Adamts9
RGD:2318412	Oca2
RGD:1312046	Mc1r
RGD:1589755	Tyr
RGD:1307513	Pmel
RGD:1307272	Zeb2
RGD:1310733	Mlph
RGD:3168	Nf1
RGD:62080	Cd63
RGD:62038	Dctn1
RGD:1562478	Rab17
RGD:69193	Hps1
RGD:1307653	Ap1m1
MGI:MGI:103223	Vhl
MGI:MGI:1337062	Ap3s1
MGI:MGI:1337060	Ap3s2
MGI:MGI:2678952	Bloc1s3
MGI:MGI:1931028	Recql4
MGI:MGI:1929212	Ap3m1
MGI:MGI:2153040	Slc45a2
MGI:MGI:1921354	Abcb6
MGI:MGI:95776	Gnaq
MGI:MGI:2385107	Rab29
MGI:MGI:96533	Ihh
MGI:MGI:1344407	Zeb2
MGI:MGI:2153839	Hps3
MGI:MGI:2143585	Fig4
MGI:MGI:99529	Cd63
MGI:MGI:107745	Dctn1
MGI:MGI:107734	Ap3d1
MGI:MGI:107733	Dctn2
MGI:MGI:1098244	Ap1s1
MGI:MGI:1915094	Rab32
MGI:MGI:107448	Lyst
MGI:MGI:1197519	Bcl2l11
MGI:MGI:2385297	Tpcn2
MGI:MGI:2177742	Hps4
MGI:MGI:2444103	Ankrd27
MGI:MGI:99458	Mef2c
MGI:MGI:99456	Mc1r
MGI:MGI:99425	Rab11b
MGI:MGI:99400	Atp7a
MGI:MGI:2180307	Hps5
MGI:MGI:99702	Bax
MGI:MGI:107194	Shroom2
MGI:MGI:107193	Gpr143
MGI:MGI:88138	Bcl2
MGI:MGI:2181763	Hps6
RGD:1592067	Pikfyve
RGD:3130	Myc
RGD:3960	Vhl
RGD:628858	Olr59
RGD:628830	Myo7a
RGD:628825	Enpp1
RGD:70495	Map2k1
RGD:1308616	Szt2
RGD:1359110	Arcn1
RGD:1310565	Slc24a5
RGD:1310548	Hps3
RGD:3732	Sod2
RGD:3735	Sox10
RGD:3742	Sparc
RGD:1565799	Gpr143
UniProtKB:H2QQ94	EDNRA
UniProtKB:A0A5F4CWY9	PIKFYVE
UniProtKB:K9L437	LOC101163732
UniProtKB:H2LQB5	lrmda
UniProtKB:H2QJD1	MREG
UniProtKB:H2QJB6	PIKFYVE
UniProtKB:H2MPG5	LOC101167790
UniProtKB:H2MKD7	RAB11A
UniProtKB:H2MJF8	pmel
UniProtKB:G1KCC4	EDNRA
UniProtKB:H2MTY9	LOC100049225
UniProtKB:H2MTX5	dct
UniProtKB:H2MU81	gpr143
UniProtKB:G1KL56	TYRP1
UniProtKB:G1KJM8	PIKFYVE
UniProtKB:G3X728	MREG
UniProtKB:Q7Q462	AgaP_AGAP008237
UniProtKB:A0A7M7N5C6	A0A7M7N5C6
UniProtKB:A0A6I8PFY2	MREG
UniProtKB:A0A6I8PI95	LOC100084359
UniProtKB:C3YA80	BRAFLDRAFT_209603
UniProtKB:H9GMM8	LOC100568056
UniProtKB:C3YG81	BRAFLDRAFT_126757
UniProtKB:C3YYK2	BRAFLDRAFT_57224
UniProtKB:C3YXX2	BRAFLDRAFT_221755
UniProtKB:F7DCG1	PMEL
UniProtKB:A0A337SIJ1	MREG
UniProtKB:A0A287B431	MITF
UniProtKB:F7FVM8	RAB38
UniProtKB:F7FUV9	EDNRB
UniProtKB:F7F0T9	HPS4
UniProtKB:F7CBS6	DCT
UniProtKB:A8XIC1	CBG13624
UniProtKB:C3YPZ8	BRAFLDRAFT_85807
UniProtKB:C3Z220	BRAFLDRAFT_219832
UniProtKB:C3YVK2	BRAFLDRAFT_287780
UniProtKB:C3ZW77	BRAFLDRAFT_146037
UniProtKB:C3ZPB1	BRAFLDRAFT_224694
UniProtKB:C3ZG55	BRAFLDRAFT_69010
UniProtKB:F7CFY2	GPR143
UniProtKB:C3ZNJ1	BRAFLDRAFT_247919
UniProtKB:C3ZK76	BRAFLDRAFT_69485
UniProtKB:A0A287BFW9	RAB38
UniProtKB:E2RRE3	HPS5
UniProtKB:F7GZI7	DCT
UniProtKB:F7HSF3	EDNRA
UniProtKB:E2RAV8	HPS1
UniProtKB:F7F2L2	RAB38
UniProtKB:F7F4F7	EDNRB
UniProtKB:H2R5J2	HPS5
UniProtKB:F7F9M1	LRMDA
UniProtKB:F7FG01	CITED1
UniProtKB:H9G954	RAB11A
UniProtKB:A0A6I8PBX8	A0A6I8PBX8
UniProtKB:C3Y8H3	BRAFLDRAFT_204961
UniProtKB:H9G9H7	SLC24A5
UniProtKB:F7ATF7	RAB29
UniProtKB:M3VU67	OCA2
UniProtKB:A0A6I8PE97	OCA2
UniProtKB:F6YLK5	PMEL
UniProtKB:E9HNF7	DAPPUDRAFT_64407
UniProtKB:E9HUQ4	DAPPUDRAFT_334109
UniProtKB:F6YH41	ASIP
UniProtKB:F6YH24	SLC24A5
UniProtKB:M3WB95	HPS1
UniProtKB:F6ZB51	SLC24A5
UniProtKB:M3WEL0	HPS5
UniProtKB:M3WJU4	PMEL
UniProtKB:F6ZI43	CITED1
UniProtKB:M3WMJ5	EDNRA
UniProtKB:M3WTM7	GPR143
UniProtKB:M3X5I5	SLC24A5
UniProtKB:A0A6I8P2P4	A0A6I8P2P4
UniProtKB:A0A6I8P2D5	SLC24A5
UniProtKB:A0A6I8NSR1	LRMDA
UniProtKB:M3W9L9	RAB38
UniProtKB:A0A4X3NWU2	WBGene00273360
UniProtKB:F6V857	DCT
UniProtKB:F6UVE7	RAB32
UniProtKB:F6VIX5	EDNRA
UniProtKB:F6VEG8	HPS1
UniProtKB:A0A6I8MZL8	HPS5
UniProtKB:A0A6I8N5Z5	TYR
UniProtKB:H9ELZ8	MITF
UniProtKB:A0A6I8NJ14	RAB32
UniProtKB:F6XHD0	HPS1
UniProtKB:E9GTF4	DAPPUDRAFT_305892
UniProtKB:F6WSF0	PIKFYVE
UniProtKB:M3WYE0	RAB29
UniProtKB:F6ZR73	PIKFYVE
UniProtKB:M3XB55	HPS4
UniProtKB:M3XD75	MITF
UniProtKB:W5N6U1	W5N6U1
UniProtKB:H2LI32	LOC101171270
UniProtKB:H2LHF8	tyrp1
UniProtKB:F1Q3K6	MREG
UniProtKB:H2LNM9	hps5
UniProtKB:H2LUH3	hps1
UniProtKB:H2M5X9	LOC101158386
UniProtKB:H2LUY0	mfsd12
UniProtKB:H2LT83	ednra
UniProtKB:H2MIA2	hps4
UniProtKB:H2MGM6	rab32
UniProtKB:H2Q4J1	TYR
UniProtKB:H2Q4I8	RAB38
UniProtKB:H2Q9M8	RAB11A
UniProtKB:H2Q0Z7	RAB29
UniProtKB:H2Q7N9	EDNRB
UniProtKB:A0A5F4CGC3	SLC24A5
UniProtKB:G1KSC1	EDNRB
UniProtKB:G1KRU4	MREG
UniProtKB:G1KQJ9	TYR
UniProtKB:H2R7N4	LRMDA
UniProtKB:A0A1D5Q454	MFSD12
UniProtKB:H2QZM8	HPS1
UniProtKB:A0A3Q1LFG1	LRMDA
UniProtKB:A2D8H9	TVAG_185340
UniProtKB:A0A3Q1M6P5	A0A3Q1M6P5
UniProtKB:A0A3Q2I0W6	RAB38
UniProtKB:A2DXY3	TVAG_038250
UniProtKB:A2DJK8	TVAG_101260
UniProtKB:A0A5F4C219	MITF
UniProtKB:G1KB12	DCT
UniProtKB:H3HAQ4	H3HAQ4
UniProtKB:E2QVX5	HPS4
UniProtKB:Q5NT19	EhRabL1
UniProtKB:Q5NT05	EhRabX11
UniProtKB:F1PPY1	ASIP
UniProtKB:A0A1S4GWK0	1269573
UniProtKB:F1PSM7	TYR
UniProtKB:F1PYI1	DCT
UniProtKB:A0A1S4GXN8	A0A1S4GXN8
UniProtKB:A0A3Q2HSI2	EDNRA
UniProtKB:A0A5G2RDI2	LRMDA
UniProtKB:A0A5G2RIG7	MREG
UniProtKB:A0A5G2R1G9	MFSD12
UniProtKB:H2LI84	TYR
UniProtKB:F1PB15	EDNRB
UniProtKB:H2M395	ednr
UniProtKB:G1K886	HPS5
UniProtKB:G1K8P9	GPR143
UniProtKB:F1P698	OCA2
UniProtKB:T1F9M0	20205519
UniProtKB:F1P9G2	RAB29
UniProtKB:A0A3Q2H6D8	RAB11A
UniProtKB:A0A3Q2HDG7	OCA2
UniProtKB:A0A3Q2HAS1	LOC111767897
UniProtKB:A0A5F8ASS8	RAB32
UniProtKB:A0A3Q2LBB2	EDNRB
UniProtKB:G1KKX6	OCA2
UniProtKB:G1KAU2	HPS1
UniProtKB:Q2VPW6	TYRP1
UniProtKB:T1G519	20216167
UniProtKB:H2MZW0	pikfyve
UniProtKB:A0A5F4BTL6	PMEL
UniProtKB:A0A5F4BYW5	GPR143
UniProtKB:A0A5F4C0B3	LRMDA
UniProtKB:A0A1D5QTY3	EDNRB
UniProtKB:H2QLE6	HPS4
UniProtKB:F1PSK7	RAB38
UniProtKB:A0A1D5RKF0	HPS5
UniProtKB:G3R159	TYR
UniProtKB:A7SHS5	v1g245354
UniProtKB:H9GIX4	RAB29
UniProtKB:F7C0R4	HPS4
UniProtKB:F7B866	HPS5
UniProtKB:H9GA93	PMEL
UniProtKB:F7ACC0	HPS1
UniProtKB:A0A6I8NR28	PIKFYVE
UniProtKB:A0A5F5PFQ1	LRMDA
UniProtKB:F7CPD5	DCT
UniProtKB:D6WKK7	TcasGA2_TC014165
UniProtKB:D6X071	TcasGA2_TC012209
UniProtKB:F7BZ61	HPS1
UniProtKB:J9P9M0	RAB32
UniProtKB:F1SN62	SLC24A5
UniProtKB:I3LHE8	RAB29
UniProtKB:F7GY63	OCA2
UniProtKB:F7DUA0	MITF
UniProtKB:A0A337SDI4	EDNRB
UniProtKB:F7FUN5	TYRP1
UniProtKB:K7CE45	MFSD12
UniProtKB:F5HKC9	HPS5_ANOGA
UniProtKB:W5N062	RAB29
UniProtKB:W5MJZ6	W5MJZ6
UniProtKB:W5MJZ4	W5MJZ4
UniProtKB:W5MRS6	W5MRS6
UniProtKB:W5MQQ8	W5MQQ8
UniProtKB:W5MVF9	W5MVF9
UniProtKB:W5N6S0	W5N6S0
UniProtKB:W5NCT0	W5NCT0
UniProtKB:W5NCM2	W5NCM2
UniProtKB:W5NBZ1	W5NBZ1
UniProtKB:W5NGY7	W5NGY7
UniProtKB:W5MJS5	RAB38
UniProtKB:W5MIL6	W5MIL6
UniProtKB:A0A3B3HU53	oca2
UniProtKB:A0A3B3HNW7	LOC101161292
UniProtKB:A0A3B3HNN5	LOC101165733
UniProtKB:A0A3B3I9Y9	LOC101156879
UniProtKB:A0A3B3IK51	LOC101156599
UniProtKB:A0A3B3IJL7	LOC101172686
UniProtKB:A0A3B3IFR1	LOC101171030
UniProtKB:A0A3B3IBL1	tyr
UniProtKB:A0A3B3ILY0	slc24a5
UniProtKB:B3RLB1	TRIADDRAFT_51944
UniProtKB:B3S213	TRIADDRAFT_27795
UniProtKB:B3S210	TRIADDRAFT_58409
UniProtKB:B3RS68	TRIADDRAFT_54491
UniProtKB:C4LWN8	EHI_069500
UniProtKB:W5MNX6	W5MNX6
UniProtKB:W5N8V1	W5N8V1
UniProtKB:W5MZ12	W5MZ12
UniProtKB:H9ZET8	RAB11A
UniProtKB:D2A3I6	TcasGA2_TC007512
UniProtKB:A0A3B3H6E3	RAB38
UniProtKB:A0A5F8A188	TYRP1
UniProtKB:W5MQZ1	W5MQZ1
UniProtKB:Q29010	EDNRA
UniProtKB:F0Z8I9	DICPUDRAFT_74712
UniProtKB:F0Z8I7	DICPUDRAFT_147455
UniProtKB:F0Z836	DICPUDRAFT_91127
UniProtKB:A0A5F5PRV7	MITF
UniProtKB:F0ZAL5	DICPUDRAFT_148238
UniProtKB:H2XPZ1	H2XPZ1
UniProtKB:E2RQM2	CITED1
UniProtKB:A0A2I2YYV9	MREG
UniProtKB:A0A2I2YXN7	MITF
UniProtKB:A7RH55	v1g197075
UniProtKB:A7RK08	v1g84100
UniProtKB:A7RK04	v1g84449
UniProtKB:E9FRU7	DAPPUDRAFT_39774
UniProtKB:A0A2J8IVZ1	CITED1
UniProtKB:F6SG28	RAB11A
UniProtKB:F6ZHE4	PMEL
UniProtKB:A0A5F5XEP1	MFSD12
UniProtKB:A0A5F5XCD0	LRMDA
UniProtKB:M3WPS0	TYRP1
UniProtKB:F6ZTT8	GPR143
UniProtKB:E1B8R7	HPS5
UniProtKB:A0A2I2UIT5	CITED1
UniProtKB:A0A2I2UIB8	ASIP
UniProtKB:A0A2I2UHL8	PIKFYVE
UniProtKB:A0A2I2UA32	DCT
UniProtKB:F6WLQ8	OCA2
UniProtKB:A0A5F5XXR7	RAB11A
UniProtKB:F6YGJ0	HPS4
UniProtKB:F6YHC5	TYR
UniProtKB:F6YIA2	TYR
UniProtKB:F6YG07	F6YG07
UniProtKB:A0A1D6EHY0	ZEAMMB73_Zm00001d004870
UniProtKB:A0A2I3T7T7	MITF
UniProtKB:W5MBU1	W5MBU1
UniProtKB:F6UGD7	F6UGD7
UniProtKB:A0A2I3TK98	PMEL
UniProtKB:A0A2I3SUR0	DCT
UniProtKB:A0A2I3T4A6	GPR143
UniProtKB:A0A2I3TCV4	OCA2
UniProtKB:F6TZA2	TYR
UniProtKB:F6TX07	HPS5
UniProtKB:A0A2I3SBH9	RAB32
UniProtKB:A0A2I3S4B5	TYRP1
UniProtKB:F6STK5	EDNRA
UniProtKB:F6S065	GPR143
UniProtKB:G3QSY0	OCA2
UniProtKB:F6R1S2	GPR143
UniProtKB:F6R0U8	LOC100178266
UniProtKB:A7RR62	v1g200891
UniProtKB:G3RXC1	G3RXC1
UniProtKB:A8B7Z5	GL50803_0016979
UniProtKB:G3REC0	RAB11A
UniProtKB:G3RES6	EDNRB
UniProtKB:F6SPF9	RAB29
UniProtKB:A0A7M7N9M9	A0A7M7N9M9
UniProtKB:Q4G297	TVAG_121740
UniProtKB:A0A7M7T0D8	A0A7M7T0D8
UniProtKB:A0A5F7ZWQ3	PIKFYVE
UniProtKB:W5M988	W5M988
UniProtKB:W5M8B5	W5M8B5
UniProtKB:W5MBB4	W5MBB4
UniProtKB:W5LZ76	W5LZ76
UniProtKB:B7Q699	8036507
UniProtKB:W5MDR6	W5MDR6
UniProtKB:A0A5F8HIS1	MREG
UniProtKB:F7BQT4	TYRP1
UniProtKB:A0A5F8GW92	RAB32
UniProtKB:B3S211	TRIADDRAFT_58410
UniProtKB:A0A5F8GS74	MFSD12
UniProtKB:R4GCM5	LRMDA
UniProtKB:A0A6I8N7S5	RAB11A
UniProtKB:B7P4V7	8024654
UniProtKB:H3GIE7	H3GIE7
UniProtKB:P55025	tyr
UniProtKB:H3FZU9	WBGene00117402
UniProtKB:A9UZZ5	8415
UniProtKB:A9VB09	38928
UniProtKB:A9URF9	17807
ZFIN:ZDB-GENE-030131-9636	pikfyve
ZFIN:ZDB-GENE-030131-6778	rtf1
ZFIN:ZDB-GENE-050809-23	inpp5e
ZFIN:ZDB-GENE-050208-445	bbip1
ZFIN:ZDB-GENE-060126-1	bbs1
ZFIN:ZDB-GENE-021219-2	atp6v1h
ZFIN:ZDB-GENE-111027-6	adcy3a
ZFIN:ZDB-GENE-040426-1168	mpv17
ZFIN:ZDB-GENE-030219-90	bbs7
ZFIN:ZDB-GENE-080530-2	vps39
ZFIN:ZDB-GENE-070117-2418	tar
ZFIN:ZDB-GENE-070117-2430	tig
ZFIN:ZDB-GENE-070117-2433	tod
ZFIN:ZDB-GENE-070117-2197	mac
ZFIN:ZDB-GENE-070117-2450	uns
ZFIN:ZDB-GENE-000926-1	atoh7
ZFIN:ZDB-GENE-031210-1	slc24a5
ZFIN:ZDB-GENE-080204-126	exoc5
ZFIN:ZDB-GENE-030131-8846	ttc8
ZFIN:ZDB-GENE-070117-2142	kef
ZFIN:ZDB-GENE-040426-1083	bbs5
ZFIN:ZDB-GENE-040426-1068	hps4
ZFIN:ZDB-GENE-070912-179	chd7
ZFIN:ZDB-GENE-030404-2	mib1
ZFIN:ZDB-GENE-030131-6435	ric8b
ZFIN:ZDB-GENE-080303-21	igsf11
ZFIN:ZDB-GENE-980526-16	ednrba
ZFIN:ZDB-GENE-980526-52	pax3a
ZFIN:ZDB-GENE-030131-1531	atp6v0d1
ZFIN:ZDB-GENE-070117-212	unm_tg203b
ZFIN:ZDB-GENE-131120-140	ece2b
ZFIN:ZDB-GENE-000616-14	gart
ZFIN:ZDB-GENE-050208-724	mlpha
ZFIN:ZDB-GENE-180320-4	unm_mh11
ZFIN:ZDB-GENE-040218-1	psenen
ZFIN:ZDB-GENE-070117-1997	clx
ZFIN:ZDB-GENE-030131-2773	trim33
ZFIN:ZDB-GENE-040426-1476	gpr143
ZFIN:ZDB-GENE-040426-1455	tfap2e
ZFIN:ZDB-GENE-070117-467	unm_tz284
ZFIN:ZDB-GENE-070117-475	unm_tz224
ZFIN:ZDB-GENE-070117-490	unm_tq262a
ZFIN:ZDB-GENE-010919-1	mitfb
ZFIN:ZDB-GENE-050208-569	bloc1s1
ZFIN:ZDB-GENE-070117-506	unm_tf241
ZFIN:ZDB-GENE-070117-511	unm_tm107
ZFIN:ZDB-GENE-070117-521	unm_ti205
ZFIN:ZDB-GENE-000330-9	psen2
ZFIN:ZDB-GENE-040704-15	impdh1a
ZFIN:ZDB-GENE-001103-2	sox9b
ZFIN:ZDB-GENE-030502-6	mchr2b
ZFIN:ZDB-GENE-001205-3	gch2
ZFIN:ZDB-GENE-001205-1	csf1ra
ZFIN:ZDB-GENE-050912-2	pmelb
ZFIN:ZDB-GENE-030131-4642	mfsd12a
ZFIN:ZDB-GENE-050327-41	ippk
ZFIN:ZDB-GENE-020509-2	gbx2
UniProtKB:Q49SH1	slc24a5
UniProtKB:A0A6I8QLN5	hps4
Xenbase:XB-GENE-487289	foxd3
ZFIN:ZDB-GENE-040718-249	tyrp1b
ZFIN:ZDB-GENE-040718-248	tspan36
ZFIN:ZDB-GENE-111115-2	alkal2b
ZFIN:ZDB-GENE-081105-182	ednrbb
ZFIN:ZDB-GENE-040426-757	mkks
ZFIN:ZDB-GENE-040827-3	sf3b1
ZFIN:ZDB-GENE-011207-1	sox10
ZFIN:ZDB-GENE-040718-149	meox1
ZFIN:ZDB-GENE-131004-1	pk
ZFIN:ZDB-GENE-050131-1	ncstn
ZFIN:ZDB-GENE-070117-596	unm_ti201
ZFIN:ZDB-GENE-040426-924	uvrag
ZFIN:ZDB-GENE-070117-142	unm_tc233b
ZFIN:ZDB-GENE-070424-1	kitlga
ZFIN:ZDB-GENE-050616-6	gja4
ZFIN:ZDB-GENE-030131-3827	eif3ea
ZFIN:ZDB-GENE-060126-2	bbs4
ZFIN:ZDB-GENE-070423-1	gfpt1
ZFIN:ZDB-GENE-030131-3782	ctr9
ZFIN:ZDB-GENE-031010-37	ovol1a
ZFIN:ZDB-GENE-060125-1	med12
ZFIN:ZDB-GENE-020717-1	h2az2a
ZFIN:ZDB-GENE-990910-11	mitfa
ZFIN:ZDB-GENE-020423-2	atp6ap1b
ZFIN:ZDB-GENE-050208-97	slc45a2
ZFIN:ZDB-GENE-991026-3	tyr
UniProtKB:A0A2R8Q1P7	mfsd12b
ZFIN:ZDB-GENE-060123-1	smtlb
ZFIN:ZDB-GENE-990415-75	noto
ZFIN:ZDB-GENE-040704-1	zgc:91968
ZFIN:ZDB-GENE-990415-22	dharma
ZFIN:ZDB-GENE-050808-1	nsfb
ZFIN:ZDB-GENE-020419-6	cct2
ZFIN:ZDB-GENE-070117-2328	sah
ZFIN:ZDB-GENE-070117-2329	sll
ZFIN:ZDB-GENE-070117-2365	bch
ZFIN:ZDB-GENE-070117-2388	blc
ZFIN:ZDB-GENE-070117-2390	stas
ZFIN:ZDB-GENE-070117-2397	snp
ZFIN:ZDB-GENE-990415-201	pax7a
ZFIN:ZDB-GENE-030131-5784	bnc2
ZFIN:ZDB-GENE-050522-352	ctns
ZFIN:ZDB-GENE-050522-323	rab3ip
ZFIN:ZDB-GENE-081104-470	adcy5
ZFIN:ZDB-GENE-070117-2412	sbl
ZFIN:ZDB-GENE-070117-2449	uni
ZFIN:ZDB-GENE-000508-1	dct
ZFIN:ZDB-GENE-060428-1	trim32
ZFIN:ZDB-GENE-050731-5	vps11
Xenbase:XB-GENE-6078827	mreg.S
Xenbase:XB-GENE-17341196	pikfyve.L
AGI_LocusCode:AT3G07525	ATG10
AGI_LocusCode:AT3G28860	ABCB19
AGI_LocusCode:AT5G23150	HUA2
Xenbase:XB-GENE-988578	tyr
UniProtKB:Q0VA29	ednra
Xenbase:XB-GENE-854592	hps6
Xenbase:XB-GENE-490228	shroom3.L
UniProtKB:A0A803JI96	lrmda
AGI_LocusCode:AT2G36910	ABCB1
ZFIN:ZDB-GENE-040426-2173	pdhb
ZFIN:ZDB-GENE-090313-235	edn3b
ZFIN:ZDB-GENE-030327-4	dio2
ZFIN:ZDB-GENE-051113-152	hps1
ZFIN:ZDB-GENE-030131-3445	dicer1
ZFIN:ZDB-GENE-990415-171	cdh2
ZFIN:ZDB-GENE-070117-2489	zwa
ZFIN:ZDB-GENE-070117-2495	bst
ZFIN:ZDB-GENE-070117-2496	bri
ZFIN:ZDB-GENE-050522-285	lrmda
ZFIN:ZDB-GENE-030131-443	atp6v0b
ZFIN:ZDB-GENE-070117-2510	cco
ZFIN:ZDB-GENE-070117-268	unm_to275a
ZFIN:ZDB-GENE-070117-236	unm_tw212c
ZFIN:ZDB-GENE-050616-11	gja5b
ZFIN:ZDB-GENE-070117-372	unm_tu235b
ZFIN:ZDB-GENE-070117-2431	tin
ZFIN:ZDB-GENE-081105-30	hsd3b1
ZFIN:ZDB-GENE-131004-3	ts
ZFIN:ZDB-GENE-070117-2379	bls
ZFIN:ZDB-GENE-070117-2367	sltn
ZFIN:ZDB-GENE-070117-2316	ric
ZFIN:ZDB-GENE-030131-8369	aldoaa
ZFIN:ZDB-GENE-021115-2	trpm7
ZFIN:ZDB-GENE-030131-8783	cdc42
ZFIN:ZDB-GENE-070117-2182	los
ZFIN:ZDB-GENE-070117-2164	led
UniProtKB:A0A803JBY1	asip
Xenbase:XB-GENE-966419	sulf1
UniProtKB:Q0P4L7	mreg
Xenbase:XB-GENE-480304	sox10
ZFIN:ZDB-GENE-070117-2232	nob
ZFIN:ZDB-GENE-070117-2255	pep
ZFIN:ZDB-GENE-070117-2256	pet
ZFIN:ZDB-GENE-070117-2257	pew
ZFIN:ZDB-GENE-070117-2263	pup
ZFIN:ZDB-GENE-070117-2277	pol
ZFIN:ZDB-GENE-070117-2285	pun
ZFIN:ZDB-GENE-070117-2287	puz
ZFIN:ZDB-GENE-070117-2290	qua
UniProtKB:G3QEB8	EDNRA
UniProtKB:G3QJD5	LRMDA
UniProtKB:G3QJ89	HPS1
UniProtKB:G3QIG5	MFSD12
UniProtKB:G3QDG8	CITED1
UniProtKB:G3RTU7	HPS5
UniProtKB:G3RZI5	RAB38
UniProtKB:G3SDS8	G3SDS8
UniProtKB:G3SCN6	HPS4
UniProtKB:A0A139WJ43	TcasGA2_TC031107
UniProtKB:Q3SDV0	rab_B68
UniProtKB:Q3SDQ0	rab_C36
UniProtKB:Q3SD65	rab_C37
UniProtKB:A0A7M7LTL8	A0A7M7LTL8
UniProtKB:A0A2J8NTC3	SLC24A5
ZFIN:ZDB-GENE-070117-2159	lnd
ZFIN:ZDB-GENE-070117-2135	ivy
ZFIN:ZDB-GENE-070117-367	unm_ts236
ZFIN:ZDB-GENE-070117-366	unm_tz249
ZFIN:ZDB-GENE-040426-2449	ift122
ZFIN:ZDB-GENE-070117-348	unm_tc218
ZFIN:ZDB-GENE-040426-2435	leo1
ZFIN:ZDB-GENE-030616-132	mycbp2
ZFIN:ZDB-GENE-070117-328	unm_tn14
ZFIN:ZDB-GENE-030616-115	ltk
ZFIN:ZDB-GENE-131004-2	bs
UniProtKB:A0A2R8QF96	oca2
ZFIN:ZDB-GENE-070117-2095	ger
ZFIN:ZDB-GENE-070117-2077	ful
ZFIN:ZDB-GENE-070117-2059	fet
ZFIN:ZDB-GENE-070117-2055	fam
ZFIN:ZDB-GENE-070117-2049	fad
ZFIN:ZDB-GENE-070117-2040	enz
ZFIN:ZDB-GENE-070117-2035	edi
ZFIN:ZDB-GENE-070117-2019	dim
ZFIN:ZDB-GENE-070117-2017	dfd
ZFIN:ZDB-GENE-980526-464	kita
ZFIN:ZDB-GENE-070117-296	unm_ta53b
ZFIN:ZDB-GENE-040426-2364	ednrab
ZFIN:ZDB-GENE-030616-37	nsfa
ZFIN:ZDB-GENE-070117-55	spe
ZFIN:ZDB-GENE-030131-9818	pmela
ZFIN:ZDB-GENE-070117-1998	cot
ZFIN:ZDB-GENE-030131-9762	paics
ZFIN:ZDB-GENE-070424-36	rab8a
ZFIN:ZDB-GENE-070424-24	zgc:162171
ZFIN:ZDB-GENE-050107-1	erbb3b
ZFIN:ZDB-GENE-041114-75	crhb
ZFIN:ZDB-GENE-030515-6	nrarpa
ZFIN:ZDB-GENE-041114-53	rab11a
ZFIN:ZDB-GENE-070117-2001	coo
ZFIN:ZDB-GENE-150212-1	asip2b
ZFIN:ZDB-GENE-070117-2072	frks
ZFIN:ZDB-GENE-070117-359	unm_tz294
ZFIN:ZDB-GENE-031006-10	rab32a
ZFIN:ZDB-GENE-100921-86	cfap418
ZFIN:ZDB-GENE-061110-61	ocrl
ZFIN:ZDB-GENE-070117-2116	hei
ZFIN:ZDB-GENE-070410-80	hps5
ZFIN:ZDB-GENE-991119-4	psen1
ZFIN:ZDB-GENE-070117-2157	lcl
ZFIN:ZDB-GENE-030513-2	pomca
ZFIN:ZDB-GENE-070410-23	plin6
ZFIN:ZDB-GENE-070117-2195	mat
ZFIN:ZDB-GENE-070718-4	oca2
ZFIN:ZDB-GENE-070718-2	tyrp1a
ZFIN:ZDB-GENE-030318-2	chm
ZFIN:ZDB-GENE-070117-535	unm_tt249
ZFIN:ZDB-GENE-090821-4	rab32b
ZFIN:ZDB-GENE-030131-9242	sulf1
ZFIN:ZDB-GENE-070117-2291	qam
ZFIN:ZDB-GENE-070117-2274	pio
ZFIN:ZDB-GENE-070117-2271	bed
ZFIN:ZDB-GENE-070117-2251	pch
ZFIN:ZDB-GENE-070117-2236	obs
ZFIN:ZDB-GENE-070117-2224	nkl
ZFIN:ZDB-GENE-070117-2219	mrd
ZFIN:ZDB-GENE-070117-2208	mir
ZFIN:ZDB-GENE-070117-2207	mlk
ZFIN:ZDB-GENE-060215-1	asip1
ZFIN:ZDB-GENE-040426-2592	nnt
ZFIN:ZDB-GENE-070117-444	unm_tx216
ZFIN:ZDB-GENE-070117-419	unm_tj218
ZFIN:ZDB-GENE-070117-412	unm_tv49a
ZFIN:ZDB-GENE-071211-1	dennd5a
ZFIN:ZDB-GENE-980526-143	foxd3
ZFIN:ZDB-GENE-020801-1	bbs2
ZFIN:ZDB-GENE-070129-1	kcnj13
ZFIN:ZDB-GENE-041219-2	arl6
ZFIN:ZDB-GENE-040426-2920	rnf41
ZFIN:ZDB-GENE-070117-254	unm_tq1
ZFIN:ZDB-GENE-011212-6	tfap2a
ZFIN:ZDB-GENE-040724-82	med23
ZFIN:ZDB-GENE-091118-91	rab38c
ZFIN:ZDB-GENE-100922-116	alkal2a
ZFIN:ZDB-GENE-070117-175	unm_te374b
ZFIN:ZDB-GENE-980526-373	gdf6a
ZFIN:ZDB-GENE-031118-188	rab11al
ZFIN:ZDB-GENE-070117-178	unm_to253
ZFIN:ZDB-GENE-030131-2193	prdm1a
ZFIN:ZDB-GENE-070117-137	unm_tj266c
ZFIN:ZDB-GENE-070117-131	unm_tm97c
ZFIN:ZDB-GENE-030530-1	szl
ZFIN:ZDB-GENE-070117-553	unm_tg283c
ZFIN:ZDB-GENE-040426-2826	aqp3a
ZFIN:ZDB-GENE-020419-33	vps18
ZFIN:ZDB-GENE-020419-32	hdac1
ZFIN:ZDB-GENE-050628-1	mib2
ZFIN:ZDB-GENE-070117-589	unm_tv201
ZFIN:ZDB-GENE-070117-2494	bry
ZFIN:ZDB-GENE-070117-2475	yoc
ZFIN:ZDB-GENE-070117-2474	yob
ZFIN:ZDB-GENE-070117-2460	wsh
ZFIN:ZDB-GENE-000607-13	sox5
ZFIN:ZDB-GENE-070117-2451	van
ZFIN:ZDB-GENE-070117-2444	blr
ZFIN:ZDB-GENE-070117-2434	tdo
ZFIN:ZDB-GENE-070117-2416	tnd
ZFIN:ZDB-GENE-070117-2411	sum
ZFIN:ZDB-GENE-070117-2400	stw
ZFIN:ZDB-GENE-070117-608	unm_tc327c
ZFIN:ZDB-GENE-070117-607	unm_tu46
ZFIN:ZDB-GENE-060929-328	bmp7b
ZFIN:ZDB-GENE-031001-2	tjp1a
ZFIN:ZDB-GENE-070117-2399	bli
ZFIN:ZDB-GENE-041210-21	tfec
ZFIN:ZDB-GENE-030724-6	prickle2b
ZFIN:ZDB-GENE-070117-584	unm_ty105g
UniProtKB:F1SSD9	GLI3
