# Supplementary material for: Transcriptome sequencing reveals the evolutionary histories and gene expression evolution in two related Pagurus species
Source: PLoS One. 2025 Aug 20;20(8):e0330170. doi: 10.1371/journal.pone.0330170 (PMC12367144; doi:10.1371/journal.pone.0330170)
Supplement: S5 Table — (XLSX) [file pone.0330170.s006.xlsx]

## Sheet: S5 Table
S5 Table. InterproScan annotation statistics for the assembled transcripts.
Metrics	Pagurus lanuginosus	Pagurus maculosus
Annotated transcript count	55714	45038
Annotated gene count	33038	26287
Transcripts with GO terms	29186	23703
Genes with GO terms	16574	13060
Annotated GO terms	5916	5326
